# Supplementary material for: Longitudinal Circulating Tumor Cell Collection, Culture, and Characterization in Pancreatic Adenocarcinomas
Source: Cancers (Basel). 2025 Jan 22;17(3):355. doi: 10.3390/cancers17030355 (PMC11815863; doi:10.3390/cancers17030355)
Supplement: Supplementary file 1 [file cancers-17-00355-s001.zip]

Archive with 1 entries (1 files):
- cancers-3405927-supplementary.pdf
